# Supplementary material for: Protective Effects of miR-16-5p and miR-142-3p on Inflammation and Autophagy in Human Corneal Epithelial Cells Under Hyperosmotic Stress In Vitro
Source: Int J Mol Sci. 2025 Dec 31;27(1):422. doi: 10.3390/ijms27010422 (PMC12785823; doi:10.3390/ijms27010422)
Supplement: Supplementary file 1 [file ijms-27-00422-s001.zip]

Archive with 1 entries (1 files):
- ijms-4006903-supplementary.pptx
